# Supplementary material for: 6-Oxofurostane and (iso)Spirostane Types of Saponins in Smilax sieboldii: UHPLC-QToF-MS/MS and GNPS-Molecular Networking Approach for the Rapid Dereplication and Biodistribution of Specialized Metabolites
Source: Int J Mol Sci. 2023 Jul 14;24(14):11487. doi: 10.3390/ijms241411487 (PMC10380369; doi:10.3390/ijms241411487)
Supplement: Supplementary file 1 [file ijms-24-11487-s001.zip]

Archive with 1 entries (1 files):
- ijms-2495807-supplementary.pdf
